# Supplementary material for: o-Halogenation and -Alkoxylation of Phenylglycine Derivatives by Pd-Mediated C-H Functionalization: Scope and Limitations
Source: Molecules. 2025 Jan 9;30(2):236. doi: 10.3390/molecules30020236 (PMC11767792; doi:10.3390/molecules30020236)
Supplement: Supplementary file 1 [file molecules-30-00236-s001.zip]

Archive with 1 entries (1 files):
- molecules-3392698-supplementary.pdf
